# Supplementary material for: Exploring barriers and facilitators to integrating health equity into health and climate change policies in Nepal – a qualitative study among federal level stakeholders
Source: BMC Health Serv Res. 2025 May 13;25:687. doi: 10.1186/s12913-025-12862-y (PMC12070595; doi:10.1186/s12913-025-12862-y)
Supplement: Supplementary file 2 — Supplementary Material 2. [file 12913_2025_12862_MOESM2_ESM.xlsx]

## Sheet: Sheet1
Coding Framework
Code System
	Suggestions
		Suggestions_Need for policcies and plans
		Suggestion_governance
		Suggestion_Data
	Others_Need perceived
	OTHERS Misc
	STRUCTURES
		Federalism related
	Participant characterictics
		Duration of service
		Designation/Role
		Ministry
		Education
	Sector Collaboration
	Human Resources
	Resources and Budget
	Ownership and Accountability
	Knowledge
		CC and Health Link
		CC and HE Link
	Mechanisms and structures for collaboration in place
	Global Pressures/ Dev Partners interest
	Need Acknowledged
	POLCY DETERMINATIVES
	POLICY MAKING PROCESS-B
	POLICY MAKING PROCESS-E
	DATA SOURCES
	DATA SOURCES AND ITS USE FOR DESCISION MAKING
